# Supplementary material for: Biochemical characterisation of Mer3 helicase interactions and the protection of meiotic recombination intermediates
Source: Nucleic Acids Res. 2023 Mar 21;51(9):4363–84. doi: 10.1093/nar/gkad175 (PMC10201424; doi:10.1093/nar/gkad175)
Supplement: gkad175_Supplemental_Files [file gkad175_supplemental_files.zip]

Archive with 3 entries (3 files):
- PDB_models.zip
- Supplementary Data.pdf
- XL-MS_datafiles.zip
